# Supplementary material for: Molecular Behavior of α-Synuclein Is Associated with Membrane Transport, Lipid Metabolism, and Ubiquitin–Proteasome Pathways in Lewy Body Disease
Source: Int J Mol Sci. 2024 Feb 26;25(5):2676. doi: 10.3390/ijms25052676 (PMC10932332; doi:10.3390/ijms25052676)
Supplement: Supplementary file 1 [file ijms-25-02676-s001.zip]

Archive with 1 entries (1 files):
- ijms-2857471-supplementary.xlsx
