# Supplementary material for: Molecular Behavior of α-Synuclein Is Associated with Membrane Transport, Lipid Metabolism, and Ubiquitin–Proteasome Pathways in Lewy Body Disease
Source: Int J Mol Sci. 2024 Feb 26;25(5):2676. doi: 10.3390/ijms25052676 (PMC10932332; doi:10.3390/ijms25052676)
Supplement: Supplementary file 1 [file ijms-25-02676-s001.zip › ijms-2857471-supplementary.xlsx]

## Sheet: Figure S1
Supplementary Figure S1. Representative images of the neuropathological findings.
Note: Sagittal sections of the thalamus level are evaluated. Axial sections of the midbrain are used in other cases. Bars represent 100 μm. Abbreviations. H&E-LFB: Hematoxylin-Eosin and Luxol fast blue; HS: High seeder; LS: Low seeder.

## Sheet: Table S1
Supplementary Table S1. Gene list studied in this study
Gene name
FASN
CCL2
ATM
FA2H
SCAMP2
ADCY9
RPTOR
ULK1
COL6A1
CLSTN1
SPTAN1
RYR3
PIK3R2
ATP9A
THBS1
OLFML3
ATF2
GNPTG
FOLR1
UGT8
EEF2K
BACE1
PSMC1
PGAM1
EMP2
MYD88
GALC
MERTK
YWHAG
CSF1R
MAPK8
WDR5
TRIM47
TGFB1
C1S
FGD2
IFNGR2
BASP1
GJB1
SLC2A6
NDUFS8
MPC1
MOBP
HDAC1
TMEM206
MX1
S100B
TMEM119
ADRA2A
PTMS
NEO1
PMP22
ADCY1
ADAM10
SNCA
HIRA
MAPT
PTGER3
PIAS1
SHANK2
KLK6
PPARGC1A
CBR4
EPB41L2
PDK2
PLA2G16
KDM4C
AADAT
DDX58
NPAS4
DUSP3
ERMN
SESN1
SREBF2
NCAM2
PIK3CA
NT5E
CSK
NPR2
PIK3R3
TYROBP
TAF9
BID
ZNF708
CLOCK
CIDEB
BARD1
TMSB4X
UNG
PGM2
PRR5
CDC7
MLST8
PRKCE
BHLHE40
LY86
VPS4A
B2M
PLP1
HRAS
AQP4
ASNS
SLC25A4
SOX10
CD8B
FNIP1
SHMT2
TP53
OPTN
STMN4
KEL
S100A1
MAG
ITGA7
ASPA
CERS2
ATF7
CTSB
CCNB1
HSD17B4
TP53BP2
C3AR1
KDM4A
PLA2G6
DLG1
IRAK1
FAHD1
MAP2K2
MAP1LC3B
JAM3
MYC
SYP
SRXN1
GABARAPL1
ARPC5L
AMPD2
IMPDH1
WDR45
APLP2
GRM3
TICAM1
NFE2L2
CA2
CD47
ACAP2
LTBR
FGL2
GLS
PRDX1
PKM
PTGS1
GATM
SYBU
NOS1
MGST3
SIRT1
MAP2K4
TNFRSF11A
CABLES1
DST
ADORA3
CHMP2B
PRKACA
HMOX1
SLC12A2
S1PR3
CACNA1E
GRIN2C
HSD11B1
TRPV1
CACNA2D3
TMEM64
LYN
PLA2G15
CD9
HTR5A
DICER1
PFKL
ADH1B
MYRF
CALM3
SERPINE2
UQCR10
SQSTM1
TNC
CLN3
PRKAG2
HK1
HLA-DRB1
NOVA1
OPCML
SF3A2
IQSEC1
TGFBR1
TF
IKBKE
THY1
CYP7B1
BRCA1
STAMBPL1
GNAO1
CDK5R1
NR2F1
PANX1
HK2
CUL3
DOCK3
GPR34
PPP3CA
GRIA2
ATP5F1D
CARD11
FOLH1B
GUSB
IMPDH2
CDK5RAP3
PDK1
RORB
CTSD
DEPTOR
MAP3K4
ITCH
PPP3R1
L1CAM
CHN2
ATP6V1H
GNB1
PFKP
SIGLEC1
PTPRR
ASH2L
KPNA2
SIRT2
XAB2
ITGAM
PCK2
ATG14
NFS1
HSPA2
CDKN1C
SPAST
GNAI1
ACACB
PECAM1
MBP
GAL3ST1
LSM7
L2HGDH
HIF1A
ZNF610
PHGDH
SPTBN2
RPL28
TPI1
SMN1
PDHA1
PIK3R5
SLC9B2
STXBP1
SH3TC2
FANCC
PDPN
SLC1A5
TMEM144
USP30
SLC46A1
FBXL3
PLD1
SGPL1
GLRX
GPI
SNAP25
CACNB4
ATP6V0C
BHMT2
TRIM35
OAT
RANBP2
EMCN
PAK1
TRPM2
OPALIN
PKN1
SIGLEC8
STX2
ATP6V1F
STK11
KHSRP
NF1
VPS28
ADGRG1
KATNA1
IRF3
SETD1A
CYP4X1
GNB5
SDSL
PGD
TRADD
BOK
LDHB
LPAR1
NINJ2
LAMP2
MAPKAP1
PRPF3
MOG
CHN1
TXN
LAMP1
TPD52
SOD1
SYT1
ATP6V1G2
CASP9
MECP2
ACAT2
BAD
NFKBIA
CRTC2
CKS1B
ASPH
LILRB4
S1PR5
SETD1B
MLYCD
PLCG2
SERINC5
MMP14
OGG1
ENPP6
PLLP
AMPH
SYK
CD83
TSPO
SYNGR1
ATP13A2
FBP1
CTSS
DGKB
CST3
CD34
NKIRAS1
UCHL1
SELENOS
ENO2
ITGB5
TRIM26
CASP8
LRRK2
NSF
MCM6
LAMC1
MAL
PKD2
AP2A2
AMIGO2
SART1
ITM2A
TNR
RPS21
NKX6-2
ARG2
MSH2
GPR37
ACACA
ATG3
IDH3A
CACNA1A
CHUK
CD14
CPNE2
SLC44A1
CD8A
MGMT
PSMD14
FOLH1
PLEKHB1
ERBB3
CD4
FKBP5
ALDOA
ECHS1
TRAF6
RAB6B
ZNF365
BCAS1
COTL1
LAMTOR2
NCF1
OAS1
PADI2
ATG12
INA
RDX
ABCB1
PARP1
TET2
VAMP7
ALDH1L1
APEX1
NOTCH1
BRD2
CACNG2
DNM2
KCNB1
GNAQ
PNKD
JARID2
KCND2
TJP1
ACOT13
IDH1
PDPK1
STX1A
C1R
HMGB1
TBP
CAB39
JUN
RAD51B
SDS
SLC25A12
DAGLA
KCNJ10
NEFH
OLFM3
RNF8
TWISTNB
ARF5
ATP2B3
MAP2K3
PACSIN1
USP2
PRKN
PTPRC
SNAP91
TFG
AKT3
GPNMB
SLC1A1
SRM
ATP5MC3
CUL2
GPHN
MAT2A
PSEN2
IFITM3
INPP5D
PLEKHM1
RING1
RPL23
CNTNAP2
PIK3CD
HUS1
PLCL2
TLR7
VAV1
ATP6V1A
CYP27A1
PLXNB3
ALAS1
DLAT
NELL2
CNTNAP1
COX6B1
CX3CR1
MYCT1
NUP62
THBS2
FGF1
GRIA3
SYT13
TRIM2
BAX
GNA15
MRAS
PIK3R1
PLA2G4C
SLC16A2
DGLUCY
SCD
CAT
CHRM5
ETS2
OSMR
GDPD2
PSMD10
ENTPD2
CS
PEX14
UBE2T
ATP6V1G1
NGFR
CACNB2
CCNI
GMPR
IFI30
NBN
UGCG
CHST8
IDH2
MCAT
CASP2
GNG3
P2RY11
BECN1
PPFIA4
LSR
NCKAP1
RNF10
SMARCA5
ATP6V1E1
CCNH
HILPDA
HSF1
PTDSS2
PTK2
SUV39H1
UBE2G1
LEPR
CA12
GPS1
RBFOX3
SERPINI1
GLS2
NQO1
ZNF682
SLC6A1
WFS1
GRIN2D
PIK3CG
CD84
NDUFA1
RPS9
NLGN2
PFKM
PMEPA1
C1QC
CASP6
RASGRF1
ADCY8
CNTF
EPC1
ATP2B2
BHLHE41
GABRD
GAS7
UCK2
BCL2L2
GRIN1
TNFSF13B
BCL2
CASP7
HTT
IL6
SOD2
TMEM88B
PRKCQ
MPG
OLIG1
DLG4
ITGB2
SMAD2
C1QBP
KDM6A
TAF4
ALDH1A1
GRIN2A
LAMTOR3
PSMA3
CPLX1
CYBB
FDXR
STAT2
TNFRSF25
ADA
GCLC
PSEN1
TREM2
CHL1
NRCAM
RPIA
SALL1
GPX1
PDGFB
PTEN
SORCS3
SLC8A1
SOX2
TGFA
UBE2C
BIRC3
GTF2IRD1
OLIG2
AGT
COMT
ERLEC1
AK3
PPARG
KDM2A
MAP2K1
MAPK8IP1
MEF2C
TRIM28
TKT
TLR2
MAP1LC3A
NPL
SLC1A2
SLCO2B1
PDE1B
TARDBP
TUBB4A
BRD4
UBQLN2
ACAA1
MYCN
SETD2
BAK1
CERS4
GRK3
ICAM1
TMC7
ACHE
PYCR2
SLC24A3
CYFIP2
DNM1L
HDAC6
SPI1
ADCYAP1R1
AMIGO1
CX3CL1
UNC80
KDM5C
MBD3
CTSA
CTTNBP2NL
TBC1D4
GNAI2
PIK3C2A
MTOR
RAC1
SPARC
CLIC4
GCK
IPCEF1
SLC16A1
HSPA1A
TMEM173
FEN1
SLC25A1
TRAF1
DNA2
NPTN
SYN1
ATXN2
CHCHD3
KCNK13
REEP5
TXNRD1
NCAM1
KDM5A
DNMT3A
PLCB3
DNAJC5
HSPA6
DCK
CD180
DDC
ITGAV
SYT4
TNFSF12
CALB2
FGF13
IFNAR1
CTNS
IL15RA
MFGE8
HNRNPM
RAPGEF2
SOS1
STX1B
MAGEE1
PTTG1
JAK2
H2AFX
SF3B2
SRGN
PTPRZ1
ADAL
PRKCB
SLFN11
BCL2L11
CNP
LPL
NEFL
RNASEL
SLC7A5
ZNF24
EFR3A
TNFRSF10D
TFRC
EPG5
ESAM
IGSF6
MAPK10
TIAM1
ALDH2
ATOX1
CD276
FYN
NFKBIB
SREBF1
CLTA
CALR
CASP3
FPR1
LACC1
NCOR1
PVALB
DERA
SLC38A2
PDP1
CLN8
DNAH1
IDE
LIG1
CACNG7
KYAT1
SMPD4
APC
PPM1A
RUNX1
DDIT3
DGKE
PTPN6
MPEG1
RIMKLA
ADAR
ATP1B1
GGT1
P2RX7
PRKAG1
TFEC
TPM1
SLC17A6
VDAC1
CADM3
CFLAR
CLTC
TGFBR2
ATP2B4
DNM1
XIAP
EPB41L3
RELB
HOMER1
LSM2
RPS6KB2
ATG5
MAFF
SLA
AKT1
CREBBP
TNFRSF1A
CACNA1D
FAS
LAMTOR4
RTN1
SUV39H2
ATCAY
ATP1A1
KDM3B
LAIR1
INPP5F
GABRA4
JAM2
PDE4D
RELN
CDK5
NRG1
PRKAB2
RRAGC
TRAF3
XRCC2
LMNA
EIF2AK1
NOS1AP
PTPRN2
HACD3
ITGA6
LRRC25
POLE
CAMK2G
LST1
MPC2
ARHGAP24
TRIM3
B3GNT5
CADPS
LMNB1
PRIM2
PRKCSH
PSMB9
SGCE
TH
ACADM
GRN
CCNG2
ERG
RAB3A
ATG9A
ICAM2
SERPINB6
AXL
INMT
NDUFB8
ST3GAL6
APOE
CBL
LDHA
MTA2
RPS6KA1
PSMD6
NMB
GABARAP
WDR35
ATP5F1B
GABRA3
GAPDH
GSK3B
TIE1
ABAT
CCNA1
GABRA5
IL6R
RAPGEF3
FABP5
GRAP
KMT2E
AFMID
APRT
KCNAB1
BNIP3L
INHBB
AMPD3
IRAK3
PTPN11
SLC27A1
KRAS
SLC17A7
TRIM46
ATP7A
MAN2B1
MAP2
BUB3
NDUFA2
B4GALT5
IRAK2
NLK
TCERG1
CEP68
NFKBIE
PLXDC2
APP
IKBKG
PEBP1
COX5A
NMNAT2
WAS
CACNA1B
COX7C
MAPK9
CCS
MNAT1
TAZ
STAT3
TLE3
CD163
KEAP1
GNS
NKG7
PILRB
ARNTL
IRF7
TMEM47
ABCC8
MTMR4
ARID1B
ITGB1
SLC2A5
VIP
PRKCA
TCIRG1
HERC1
IRF8
RB1CC1
ARID2
CHMP2A
GABRG2
NAP1L2
RIPK2
FTH1
GPT
ARHGEF10
TENM4
ADGRL4
C9orf72
NFKB1
SUGT1
NDUFB4
TFAM
TMEM204
GMPS
HPGDS
PGK1
SUZ12
MSN
TBPL1
SERINC2
STK3
GAD2
HLA-A
NLRP3
HPS4
TALDO1
DLL4
MKRN1
RAC2
TET1
PQBP1
YWHAZ
XRCC6
PLA2G5
ABCG2
BRMS1L
CCNA2
ATP6V1B2
FLT1
KDM1B
IRF1
AHCYL1
VPS4B
ATG7
SHANK3
TTPA
CERS6
ITPR3
FUS
EMP1
CHRNB2
DNM3
FMR1
FNIP2
CNR1
PTPN5
GNG2
CCND1
HSF2
MBTPS1
NAGLU
SLC6A12
TRIM68
IDNK
ARRB2
KYAT3
PPP3CB
SRC
BAG4
KDM3A
AKT2
XK
ZNF91
PPP3CC
PTK2B
PPM1L
HSPB1
ANXA1
GOT1
TLR4
CHMP6
PRKACB
IL18
IKBKB
GRM1
IL1RAP
PLEKHO2
SRI
YWHAH
ATP6V0E2
GLRB
PRIM1
RECK
CRKL
SP1
SYN2
CTPS1
ITPR1
CALM1
MUTYH
ANGPT2
KMT2C
RTN4
SLC2A1
UBE2N
DOCK1
KDM5D
PYCR3
TGM2
UBQLN1
COX5B
ATP8A2
CXXC1
DLGAP1
ATXN7
CTSF
DDAH1
YWHAE
SLU7
NDUFB7
BIN1
SLC4A10
COL4A1
NES
SCN1A
CALM2
NDUFA7
ASH1L
OGDH
PGAM2
RICTOR
SNF8
MFN2
ATF3
NRXN1
GBA
DOCK2
WASHC4
ABCA1
CTSZ
SLC1A3
COX6A1
NME2
ACADL
CFI
NCAN
SLC7A8
C1QA
SESN2
UPP1
GLUL
KMT2D
SCN8A
MSRB2
ORC4
PRKCD
UQCR11
ENG
GTF2A1
BTRC
CH25H
MAP3K1
ELMO1
INSR
FLT3
MAP3K14
RIPK1
IDH3B
ANAPC15
TIMELESS
LCLAT1
RPS3
SH3GL2
ADORA2A
BLNK
CACNG3
FAM126A
LRRC4
RALA
CSPG4
GRIN3A
SHMT1
LAMB2
WRN
NOL3
PHF2
MAPK1
TNFSF10
ATF6
DRD2
CLU
SOS2
CYCS
STAB1
TMCC3
CAMK2A
FSCN1
SOCS3
ATP6V1C1
LYZ
SP100
UBE4B
CPT1B
SYNJ1
PPT1
TIGAR
CLDN15
GAA
NCL
RET
AKT1S1
PSAT1
ENTPD1
FXN
SELL
SYT7
ACVRL1
E2F1
ZNF85
D2HGDH
HEXA
PPAT
PROS1
PTPN1
TRIM37
SLC38A1
SNCB
MAPK3
PINK1
GABRA1
GLA
CUX2
NAT8L
SKP1
TIGIT
MAPK14
PCSK2
AP3S1
MAFB
PIK3CB
PSMB1
PSME2
SHC3
C1QB
EHMT2
NFKB2
PSMD13
COX7B
DNAJA2
ACAT1
KCTD12
LPAR6
RANBP9
USP8
BCL2L1
RYR1
TUSC3
NME5
PDK4
GNAS
NDUFA4
RAB3C
CSF1
ACLY
ATP6V0D1
LDLRAD3
MMP16
TPR
F11R
KDM1A
PARP2
CLDN5
EP300
HIST1H1D
EGFR
NCOR2
NLGN4X
RPL36AL
H6PD
ATP2A2
TAP1
ATP6V1D
GAPVD1
ANAPC1
CLSPN
HSPA9
BRAF
NAALAD2
HLA-C
GPM6A
GRIA4
NPAS2
PDGFRB
DLD
SMARCD1
EFNB3
MTF1
PYCR1
IP6K2
MBD2
PRKDC
SETD7
SLC2A14
MYH10
EFNA1
FCGRT
PCCA
ROCK2
SF3B4
HAP1
SEC23A
SIN3A
IRF2
ZNF43
ACAA2
BCL2A1
GRIA1
STAM2
ARL6IP5
NADK
PSMB3
CDA
APAF1
TLR10
PRKAB1
POLR2J
ATRN
CSF3R
SOX9
ACSL3
ARHGAP44
COX14
UBE3C
CAD
EFNA5
KIAA1161
NEDD8
CALCOCO2
HECTD1
NDUFA13
SEC61A2
ZPR1
MS4A4A
NRF1
VHL
FGF14
IFIT1
KMT2A
PDGFRA
IGFBP5
GAD1
ITGA5
NDUFA3
FCGR1A/B
FGF2
FCER1G
SETDB1
DMD
CNKSR2
GFAP
MAPK12
MAVS
MMRN2
PSMB8
VDAC3
SLC11A1
ATF7IP
MDC1
HLA-E
LTA4H
COPS6
GNPTAB
KLHL12
CALB1
NOSTRIN
PLCG1
ATP5ME
BIRC2
ENO1
ATP6V0E1
PLCB4
NUP205
DIAPH1
EIF1
MSR1
NCOA2
CHD4
SLC32A1
HSPE1
CD68
NEU1
MAPKAPK2
YWHAQ
CACNA1C
OGDHL
KIT
CLEC7A
NDUFA12
DOT1L
FN1
RHOA
TXN2
ACIN1
TOR1A
ABL1
FOS
SMARCA4
STAT6
CTSL
GSS
VIM
GRB2
GRM8
RELA
TNFSF4
PRPS1
BMI1
CNN2
FGF12
GPD1L
KCND1
BCAS2
CHI3L1
PARK7
PLK1
RAD50
SLC9A6
MAD2L1
PDK3
FCGR1A
PRKAA2
CACNA2D1
GLUD1
NOS3
NWD1
FAH
ABI2
HSPA4
STMN1
UNC79
PRKCG
CD44
DAB2
RAD17
SERPINA3
ERCC2
ITGAL
RRM1
MYORG
SLC6A3
BRD3
LAMB1
KDM2B
SORL1
NDUFA10
RAD1
HAAO
TENM2
PRKAR2B
P2RY12
AP1S1
GABRB2
NDUFS7
KCNQ3
GNAI3
TM4SF1
NR4A2
ODC1
CYP1B1
RBBP5
BNIP3
NOTCH3
CERS1
B4GALT6
EHMT1
ITPR2
LINGO1
A2M
CAMK4
GAS6
SIRT7
ME2
PIK3R4
ARPC2
CD40
IGF2R
ARPC4
IL13RA1
SOD3
EPHA6
HAMP
JAG1
QDPR
ASCL1
ANK2
GLYCTK
PILRA
KAT2A
ADRB1
MEAF6
PSMC6
NPNT
HDAC2
KAT2B
LGALS3
MAPK13
RYR2
RPS6KB1
PALM
ADCY5
FCGR2B
PPP2CA
COL4A2
KANSL1
ADORA1
TBK1
MRE11
RPA1
SLC2A8
PLAA
TAF6L
MDM2
DGUOK
MYO5A
UNC13A
XBP1
AP2S1
DAO
SLC18A2
GPR62
SMC1A
PLCB1
RBX1
CKB
LAMA2
SPP1
STAT5A
HIF3A
SCD5
CASP4
CPS1
HACD2
NOS2
NUAK1
CNTN1
TXNL1
ERCC6
GMPR2
ACTN1
KLRD1
POLR2B
GTF2B
LYPLA1
NPC2
ZNF93
BCHE
PFN1
CD74
TMEM100
TRAF2
GPR17
NPY
GTF2H3
NDUFB11
POLR2K
PSPH
IFIH1
ITGAX
DAPK1
MCM5
TELO2
NOTCH4
RPL9
GJA1
HSP90AB1
P2RY13
CDK7
CAMK2B
TOPBP1
LAMTOR5
RFX4
ALOX5
RRAS
SLC3A2
C3
RAD9A
SDHB
EFNA4
ABCE1
PRKCZ
PEMT
PRPF31
CSNK2A1/3
DDB2
LGMN
LAT
CRIP1
MB21D1
NDUFB2
SCN2A
SLC16A3
STAT1
ATP5PB
HADH
ARID1A
PLA2G4E
EPHA3
HDAC7
HPRT1
POLR2H
SLC16A6
ASS1
IL4R
CXCR4
IL10RA
PDHB
AK1
SLC12A5
GRIK2
GSTP1
PCNA
CDS1
PPP2R5C
USP21
CUL1
CYTIP
LRRC7
PRKAR2A
IL1R1
EHHADH
NTHL1
DUSP7
DNMT1
ZNF254
EGFL7
RAD23B
MAP3K12
TSC1
HAT1
PPP2R2B
ZNF675
SMAD4
EPHA5
MVP
UCKL1
ATF4
SERPINE1
RIMKLB
CREM
NELFA
PAH
PHF21A
TAF10
CAMK2D
CP
SERPINF1
ST8SIA6
CDC27
CCK
PTPRM
PLCB2
CASP1
IGF1
RPS2
NDUFB10
SLC7A11
TRPM4
ACOX1
IRAK4
PPP2R5E
RLIM
GUCY1B3
RGN
GART
COX8A
NLGN1
SNRPA
NRP2
PTDSS1
ANKH
AP3M2
GPRASP1
NFAT5
PRKAR1A
SOX4
CD63
JAK1
SERPING1
BLM
PMS2
LRP1
RPLP0
UBE2D2
RGL1
GNG12
REST
NSD1
RAF1
IDH3G
IFITM2
BRCC3
HEXB
BTK
DNAJC11
SMAD3
CXCL16
ITGA1
RALB
VEGFA
OSGIN1
STX18
MCM2
UBE2K
BCL10
EPHA7
ETV5
TLN2
PLXNC1
ARSA
SRPRA
AGO4
CD200
SUCLA2
ATG2B
GTF2H1
VCP
GRIN2B
MEF2A
RBP4
KAT6A
OPA1
GSR
PTGER4
CYP2U1
SERINC3
UBE3A
GABRB3
RAB7A
ADRB2
CHRNA7
NME1
IGF1R
COX4I1
NDUFB5
ATR
UCK1
WASF1
LTC4S
S100A10
NLRP1
MTA1
TECR
GLRA3
CREB1
OXR1
FTCD
SLC16A7
NDUFA6
CDKN1A
RHOB
MMUT
CASS4
LY96
ADAM22
AP4S1
EID1
GSN
FCGR3A
EPHA4
ADH1A
PRKCI
ARC
BAG3
PNP
ATXN3
COA5
ZNF253
ATG101
EGR1
HLA-DRA
ACADSB
ASL
PSMA5
C4A/B
THRB
KITLG
PRDX5
AIF1
CTNNB1
C5
GCDH
NRAS
TYMP
CTCF
RPS10
RAD51C
GATA2
PLA2G4A
CD24
POR
ADAMTS1
GFPT1
NPC1
TNFRSF1B
SERINC1
HCN1
SRSF4
CDC42
SEC13
KDM4B
SUMO1
HELLS
ENTPD4
RSAD2
UQCRQ
CAST
HTRA2
KYNU
IMMT
GBP2
CDK9
FRMPD4
GADD45A
PRNP
ELOC
SNCAIP
HDAC4
LFNG
AMBRA1
SLAMF8
EED
NADK2
KPNA1
NPM1
PSMA7
C4A
RASA1
LTA
SRR
CNTN4
SELPLG
CPT1A
ZNF100
RAB2A
F3
NRGN
POLR2L
DNAJB9
GOT2
ADH5
EZH1
MTHFR
TANC2
NRM
EIF2B5
FBXW11
DDX23
FDX1
FIG4
NDUFB1
ZNF136
IL10RB
ACSF3
PNOC
FCGR3A/B
LAMA4
TAF4B
EIF2S1
ACSL4
AP2B1
INPP4A
DLG3
RPL29
DCLK1
NEGR1
SAMM50
RAN
TSPAN7
TUBB3
DYNC1LI1
PUDP
SDHC
TIMP2
ADK
U2AF2
PRKAA1
SIRT5
FADD
TIMP1
GPR4
EEA1
RBKS
SCP2
DCX
GRM5
GPX4
GGA1
TARBP2
UMPS
ORC3
SIRPA
KDM5B
ERN1
KIF3A
SCOC
CDC40
CDK2
FH

## Sheet: Table S2
Supplementary Table S2. Details of the top 20 upregulated and downregulated pathways
Pathway	P-value	Adjusted p-value	ES	NES	Size	LeadingEdge
GOMF_ATPASE_COUPLED_TRANSMEMBRANE_TRANSPORTER_ACTIVITY	7.08198e-14	2.70461e-10	0.854685	2.95898	27	ABCA1, ABCB1, ABCC8, ABCG2, ATP13A2, ATP1A1, ATP2A2, ATP2B2, ATP2B3, ATP2B4, ATP5F1B, ATP6V0C, ATP6V0D1, ATP6V0E1, ATP6V0E2, ATP6V1A, ATP6V1B2, ATP6V1C1, ATP6V1D, ATP6V1E1, ATP6V1F, ATP6V1G1, ATP6V1G2, ATP6V1H, ATP7A
GOMF_ATPASE_COUPLED_MONOATOMIC_CATION_TRANSMEMBRANE_TRANSPORTER_ACTIVITY	3.37339e-13	6.4415e-10	0.873369	2.94703	23	ABCC8, ATP13A2, ATP1A1, ATP2A2, ATP2B2, ATP2B3, ATP2B4, ATP5F1B, ATP6V0C, ATP6V0D1, ATP6V0E1, ATP6V0E2, ATP6V1A, ATP6V1B2, ATP6V1C1, ATP6V1D, ATP6V1E1, ATP6V1F, ATP6V1G1, ATP6V1G2, ATP6V1H, ATP7A
GOCC_PROTON_TRANSPORTING_TWO_SECTOR_ATPASE_COMPLEX	2.95126e-10	2.42641e-07	0.857783	2.76628	19	ATP5F1B, ATP5F1D, ATP5MC3, ATP5ME, ATP5PB, ATP6V0C, ATP6V0D1, ATP6V0E1, ATP6V0E2, ATP6V1A, ATP6V1B2, ATP6V1C1, ATP6V1D, ATP6V1E1, ATP6V1F, ATP6V1G1, ATP6V1G2, ATP6V1H
GOBP_ORGANIC_ACID_CATABOLIC_PROCESS	3.17676e-10	2.42641e-07	0.593968	2.5882	69	AADAT, ABAT, ACAA1, ACAA2, ACACB, ACADL, ACADM, ACADSB, ACAT1, ACAT2, ACOX1, ACSF3, AFMID, AKT1, AKT2, ALDH1L1, ARG2, ASPA, ATP2B4
GOBP_FATTY_ACID_BETA_OXIDATION	6.19661e-08	1.82037e-05	0.776856	2.57813	22	ACAA1, ACAA2, ACACB, ACADL, ACADM, ACAT1, ACAT2, ACOX1, AKT1, AKT2
GOMF_PRIMARY_ACTIVE_TRANSMEMBRANE_TRANSPORTER_ACTIVITY	1.68968e-09	1.06485e-06	0.640188	2.57241	51	ABCA1, ABCB1, ABCC8, ABCG2, ATP13A2, ATP1A1, ATP2A2, ATP2B2, ATP2B3, ATP2B4, ATP5F1B, ATP6V0C, ATP6V0D1, ATP6V0E1, ATP6V0E2, ATP6V1A, ATP6V1B2, ATP6V1C1, ATP6V1D, ATP6V1E1, ATP6V1F, ATP6V1G1, ATP6V1G2, ATP6V1H, ATP7A
GOBP_FATTY_ACID_CATABOLIC_PROCESS	6.51461e-07	9.62292e-05	0.73224	2.5298	25	ACAA1, ACAA2, ACACB, ACADL, ACADM, ACAT1, ACAT2, ACOX1, AKT1, AKT2
GOBP_LIPID_OXIDATION	1.21244e-07	3.03267e-05	0.703906	2.52643	30	ACAA1, ACAA2, ACACB, ACADL, ACADM, ACAT1, ACAT2, ACOX1, ADH5, AKT1, AKT2, ALOX5
GOBP_NEURON_CELLULAR_HOMEOSTASIS	1.41593e-07	3.03267e-05	0.70064	2.51471	30	ADORA1, APP, ATP2A2, ATP2B3, ATP6V0D1, ATP6V1A, ATP6V1B2, ATP6V1C1, ATP6V1D, ATP6V1E1, ATP6V1F, ATP6V1G1, ATP6V1G2, ATP6V1H, CA2, CACNB2, CACNB4, CALB1, CALB2
GOMF_ATPASE_COUPLED_ION_TRANSMEMBRANE_TRANSPORTER_ACTIVITY	1.52771e-07	3.03267e-05	0.839211	2.5096	15	ATP5F1B, ATP6V0C, ATP6V0D1, ATP6V0E1, ATP6V0E2, ATP6V1A, ATP6V1B2, ATP6V1C1, ATP6V1D, ATP6V1E1, ATP6V1F, ATP6V1G1, ATP6V1G2, ATP6V1H
GOBP_LIPID_MODIFICATION	1.24265e-06	0.000158189	0.61674	2.41029	40	ACAA1, ACAA2, ACACB, ACADL, ACADM, ACAT1, ACAT2, ACOX1, ADH5, AKT1, AKT2, ALOX5
GOBP_MONOCARBOXYLIC_ACID_CATABOLIC_PROCESS	7.79296e-07	0.00010629	0.659738	2.40034	32	ACAA1, ACAA2, ACACB, ACADL, ACADM, ACAT1, ACAT2, ACOX1, AKT1, AKT2
GOBP_ADENYLATE_CYCLASE_MODULATING_G_PROTEIN_COUPLED_RECEPTOR_SIGNALING_PATHWAY	3.33156e-07	5.78329e-05	0.584435	2.35196	50	ABCA1, ADCY1, ADCY5, ADCY8, ADCY9, ADCYAP1R1, ADGRG1, ADGRL4, ADORA1, ADORA2A, ADRA2A, ADRB1, ADRB2
GOMF_LIGASE_ACTIVITY	5.59058e-06	0.000610012	0.645001	2.3394	31	ACACA, ACACB, ACSF3, ACSL3, ACSL4, ASNS, ASS1, ATG7, ATP5F1B, ATP5F1D, ATP5ME, ATP5PB, ATP6V0C, ATP6V1A, BTRC, CAD
GOBP_SMALL_MOLECULE_CATABOLIC_PROCESS	2.95344e-09	1.4099e-06	0.500895	2.30172	100	AADAT, ABAT, ACAA1, ACAA2, ACACB, ACADL, ACADM, ACADSB, ACAT1, ACAT2, ACOX1, ACSF3, ADA, ADAL, ADH5, AFMID, AKT1, AKT2, ALDH1L1, ALDH2, APOE, ARG2, ASPA, ATP2B4
GOBP_ADENYLATE_CYCLASE_ACTIVATING_G_PROTEIN_COUPLED_RECEPTOR_SIGNALING_PATHWAY	3.07673e-06	0.000379033	0.622959	2.288	33	ABCA1, ADCY1, ADCY5, ADCY8, ADCY9, ADGRG1, ADGRL4, ADORA2A, ADRA2A, ADRB1, ADRB2
GOCC_CYCLIN_DEPENDENT_PROTEIN_KINASE_HOLOENZYME_COMPLEX	2.11643e-05	0.00192444	0.745094	2.28476	16	CCNA1, CCNA2, CCNB1, CCND1, CCNG2, CCNH, CCNI, CDK2, CDK5, CDK5R1, CDK7, CDK9, CDKN1A, CKS1B
GOBP_NUCLEOSIDE_BISPHOSPHATE_METABOLIC_PROCESS	3.70442e-05	0.00288718	0.625952	2.2197	28	AADAT, ACACA, ACACB, ACAT1, ACLY, ACSF3, ACSL3, ACSL4
GOBP_THIOESTER_METABOLIC_PROCESS	3.70442e-05	0.00288718	0.625952	2.2197	28	AADAT, ACACA, ACACB, ACAT1, ACLY, ACSF3, ACSL3, ACSL4
GOBP_REGULATION_OF_MITOCHONDRIAL_MEMBRANE_PERMEABILITY	4.51553e-05	0.00332379	0.666637	2.21235	22	ACAA2, ATF2, BAD, BAK1, BAX, BCL2, BCL2L1, BCL2L11, BCL2L2, BID, BNIP3, BNIP3L, BOK, CAMK2A
GOCC_ENDOPEPTIDASE_COMPLEX	0.000187197	0.0100691	-0.648693	-1.9645	24	VCP, UBQLN1, UBE3C, UBE3A, TXNL1, RAD23B, PSME2, PSMD6, PSMD14, PSMD13, PSMD10, PSMC6, PSMC1, PSMB9, PSMB8, PSMB3, PSMB1, PSMA7, PSMA5, PSMA3
GOBP_AMINO_ACID_TRANSMEMBRANE_TRANSPORT	0.000270816	0.0131732	-0.648831	-1.97847	25	SLC7A8, SLC7A5, SLC7A11, SLC6A12, SLC3A2, SLC38A2, SLC38A1, SLC32A1, SLC25A12, SLC1A5, SLC1A3, SLC1A2, SLC1A1, SLC17A7, SLC17A6, SLC16A2, SLC11A1
GOMF_SEQUENCE_SPECIFIC_DNA_BINDING	1.37759e-07	3.03267e-05	-0.462747	-1.99164	170	ZNF93, ZNF91, ZNF85, ZNF708, ZNF682, ZNF675, ZNF610, ZNF43, ZNF254, ZNF253, ZNF24, ZNF136, ZNF100, XRCC6, XBP1, WRN, TP53, THRB, TFEC, TFAM, TET1, TELO2, TBPL1, TBP, TARDBP, TAF9, TAF4, SUZ12, SUV39H2, SUV39H1, STAT6, STAT5A, STAT3, STAT2, STAT1, SREBF2, SREBF1, SPI1, SP1, SOX9, SOX4, SOX2, SOX10, SNCA, SMARCA4, SMAD4, SMAD3, SMAD2
GOMF_ORGANIC_ANION_TRANSMEMBRANE_TRANSPORTER_ACTIVITY	3.62794e-05	0.00288718	-0.598936	-2.0217	41	SLCO2B1, SLC7A8, SLC7A5, SLC7A11, SLC6A12, SLC6A1, SLC4A10, SLC46A1, SLC3A2, SLC38A2, SLC38A1, SLC32A1, SLC2A8, SLC2A6, SLC2A14, SLC2A1, SLC27A1, SLC25A4, SLC25A12, SLC25A1, SLC1A5, SLC1A3, SLC1A2, SLC1A1, SLC17A7, SLC17A6, SLC16A7, SLC16A6, SLC16A3, SLC16A2, SLC16A1, SERINC5, SERINC3
GOBP_PROTEIN_POLYUBIQUITINATION	3.0948e-05	0.00263117	-0.604169	-2.02755	40	XIAP, UBE4B, UBE3C, UBE3A, UBE2T, UBE2N, UBE2K, UBE2G1, UBE2D2, UBE2C, TRIM68, TRIM3, TRIM2, TRAF6, TRAF3, TRAF2, TRAF1
GOMF_MONOATOMIC_ANION_TRANSMEMBRANE_TRANSPORTER_ACTIVITY	4.01952e-05	0.00307011	-0.674412	-2.04239	24	VDAC3, VDAC1, SLC6A3, SLC6A12, SLC6A1, SLC4A10, SLC1A2, SLC1A1, SLC18A2, SLC17A7, SLC17A6, SLC12A5, SLC12A2
GOMF_UBIQUITIN_LIKE_PROTEIN_LIGASE_ACTIVITY	2.58972e-05	0.00230003	-0.618502	-2.05529	36	XIAP, UBE4B, UBE3C, UBE3A, UBE2K, UBE2D2, UBE2C, TRIM68, TRIM37, TRIM35, TRIM3, TRIM28, TRIM26, TRIM2, TRAF6, TRAF3
GOBP_NEUTRAL_AMINO_ACID_TRANSPORT	6.56174e-05	0.00472817	-0.771198	-2.06071	15	SLC7A8, SLC7A5, SLC7A11, SLC3A2, SLC38A2, SLC38A1, SLC32A1, SLC25A12, SLC1A5, SLC1A3, SLC1A2, SLC1A1, SERINC5, SERINC3
GOMF_CIS_REGULATORY_REGION_SEQUENCE_SPECIFIC_DNA_BINDING	4.76296e-08	1.51581e-05	-0.527299	-2.13362	111	ZNF93, ZNF91, ZNF85, ZNF708, ZNF682, ZNF675, ZNF610, ZNF43, ZNF254, ZNF253, ZNF24, ZNF136, ZNF100, XBP1, TP53, THRB, TFEC, TBP, TARDBP, SUZ12, STAT6, STAT5A, STAT3, STAT2, STAT1, SREBF2, SREBF1, SPI1, SP1, SOX9, SOX4, SOX2, SOX10, SMAD4, SMAD3, SMAD2
GOCC_PROTEASOME_COMPLEX	3.21419e-05	0.00266847	-0.724588	-2.14041	21	VCP, UBQLN1, UBE3C, UBE3A, TXNL1, RAD23B, PSME2, PSMD6, PSMD14, PSMD13, PSMD10, PSMC6, PSMC1, PSMB9, PSMB8, PSMB3, PSMB1, PSMA7, PSMA5, PSMA3
GOBP_TUMOR_NECROSIS_FACTOR_MEDIATED_SIGNALING_PATHWAY	4.78176e-06	0.000537104	-0.642209	-2.14312	37	ZNF675, XIAP, ULK1, UBE2K, TRAF6, TRAF3, TRAF2, TRAF1, TRADD, TP53, TNFSF13B, TNFRSF25, TNFRSF1B, TNFRSF1A, TNFRSF11A, TMSB4X, SYK, STAT1
GOMF_L_AMINO_ACID_TRANSMEMBRANE_TRANSPORTER_ACTIVITY	1.62084e-05	0.00161972	-0.776288	-2.16265	17	SLC7A8, SLC7A5, SLC7A11, SLC3A2, SLC38A2, SLC38A1, SLC32A1, SLC25A12, SLC1A5, SLC1A3, SLC1A2, SLC1A1, SLC17A7, SLC17A6, SERINC5, SERINC3
GOMF_AMINOACYLTRANSFERASE_ACTIVITY	1.5882e-07	3.03267e-05	-0.625809	-2.20682	52	XIAP, VHL, UBE4B, UBE3C, UBE3A, UBE2T, UBE2N, UBE2K, UBE2G1, UBE2D2, UBE2C, TRIM68, TRIM47, TRIM37, TRIM35, TRIM3, TRIM28, TRIM26, TRIM2, TRAF6, TRAF3, TRAF2
GOMF_AMINO_ACID_TRANSMEMBRANE_TRANSPORTER_ACTIVITY	4.57176e-06	0.000529078	-0.757143	-2.23657	21	SLC7A8, SLC7A5, SLC7A11, SLC6A12, SLC6A1, SLC3A2, SLC38A2, SLC38A1, SLC32A1, SLC25A12, SLC1A5, SLC1A3, SLC1A2, SLC1A1, SLC17A7, SLC17A6, SLC16A2, SERINC5, SERINC3
GOMF_DNA_BINDING_TRANSCRIPTION_FACTOR_ACTIVITY	1.9518e-09	1.06485e-06	-0.569588	-2.25227	97	ZNF93, ZNF91, ZNF85, ZNF708, ZNF682, ZNF675, ZNF610, ZNF43, ZNF254, ZNF253, ZNF24, ZNF136, ZNF100, XBP1, TP53, THRB, TFEC, TFAM, STAT6, STAT5A, STAT3, STAT2, STAT1, SREBF2, SREBF1, SPI1, SP100, SP1, SOX9, SOX4, SOX2, SOX10, SMAD4, SMAD3, SMAD2
GOMF_SODIUM_ION_TRANSMEMBRANE_TRANSPORTER_ACTIVITY	6.55135e-07	9.62292e-05	-0.726199	-2.25958	27	TRPM4, TRPM2, SLC9B2, SLC9A6, SLC8A1, SLC6A3, SLC6A12, SLC6A1, SLC4A10, SLC3A2, SLC38A2, SLC38A1, SLC24A3, SLC1A3, SLC1A2, SLC1A1, SLC18A2, SLC17A7, SLC17A6, SLC12A2, SCN8A, SCN2A, SCN1A
GOMF_SOLUTE_MONOATOMIC_CATION_SYMPORTER_ACTIVITY	1.45838e-07	3.03267e-05	-0.802959	-2.30646	19	SLC6A3, SLC6A12, SLC6A1, SLC4A10, SLC46A1, SLC38A2, SLC38A1, SLC32A1, SLC1A3, SLC1A2, SLC1A1, SLC18A2, SLC17A7, SLC17A6, SLC16A3, SLC16A1, SLC12A5, SLC12A2
GOMF_ANTIPORTER_ACTIVITY	1.10464e-08	4.68737e-06	-0.830357	-2.38516	19	SLC9B2, SLC9A6, SLC8A1, SLC7A8, SLC7A5, SLC7A11, SLC4A10, SLC44A1, SLC3A2, SLC32A1, SLC25A4, SLC25A12, SLC25A1, SLC24A3, SLC1A5, SLC18A2, SLC17A7, SLC17A6, SLC11A1
GOMF_SYMPORTER_ACTIVITY	1.81006e-08	6.91263e-06	-0.809639	-2.42951	23	SLC6A3, SLC6A12, SLC6A1, SLC4A10, SLC46A1, SLC38A2, SLC38A1, SLC32A1, SLC24A3, SLC1A5, SLC1A3, SLC1A2, SLC1A1, SLC18A2, SLC17A7, SLC17A6, SLC16A7, SLC16A6, SLC16A3, SLC16A1, SLC12A5, SLC12A2
GOMF_SECONDARY_ACTIVE_TRANSMEMBRANE_TRANSPORTER_ACTIVITY	2.23151e-12	2.84072e-09	-0.78543	-2.62941	38	SLCO2B1, SLC9B2, SLC9A6, SLC8A1, SLC7A8, SLC7A5, SLC7A11, SLC6A3, SLC6A12, SLC6A1, SLC4A10, SLC46A1, SLC44A1, SLC3A2, SLC38A2, SLC38A1, SLC32A1, SLC25A4, SLC25A12, SLC25A1, SLC24A3, SLC1A5, SLC1A3, SLC1A2, SLC1A1, SLC18A2, SLC17A7, SLC17A6, SLC16A7, SLC16A6, SLC16A3, SLC16A2, SLC16A1, SLC12A5, SLC12A2, SLC11A1
